# Supplementary material for: Highly Self-Healable Polymeric Coating Materials Based on Charge Transfer Complex Interactions with Outstanding Weatherability
Source: Polymers (Basel). 2023 Nov 27;15(23):4544. doi: 10.3390/polym15234544 (PMC10707963; doi:10.3390/polym15234544)
Supplement: Supplementary file 1 [file polymers-15-04544-s001.zip]

Archive with 1 entries (1 files):
- polymers-2734574-supplementary.pdf
